# Supplementary material for: Barriers to and Facilitators of the Implementation of a Micronutrient Powder Program for Children: A Systematic Review Based on the Consolidated Framework for Implementation Research
Source: Nutrients. 2023 Dec 12;15(24):5073. doi: 10.3390/nu15245073 (PMC10745920; doi:10.3390/nu15245073)
Supplement: Supplementary file 1 [file nutrients-15-05073-s001.zip]

Archive with 4 entries (4 files):
- Supplementary File S1 Search strategy.pdf
- Supplementary File S2 Summary of included studies.xlsx
- Supplementary File S3 Summary of quality appraisal.xlsx
- Supplementary File S4 PRISMA checklist.pdf
