# Supplementary material for: Barriers to and Facilitators of the Implementation of a Micronutrient Powder Program for Children: A Systematic Review Based on the Consolidated Framework for Implementation Research
Source: Nutrients. 2023 Dec 12;15(24):5073. doi: 10.3390/nu15245073 (PMC10745920; doi:10.3390/nu15245073)
Supplement: Supplementary file 1 [file nutrients-15-05073-s001.zip › Supplementary File S2 Summary of included studies.xlsx]

## Sheet: Sheet1
Additional file 2. Summary of included studies
Title	Year	Study country	Study region	Study design	Study population	Implementation settings	Facilitators	Barriers
BRAC’s experience in scaling-up MNP in Bangladesh	2014	Bangladesh	Lower middle income	Case study	providers and users	Free distribution	a countrywide network of frontline community health workers effective behaviour change communication different social sanction activities involvement of multiple partners	limited awareness of caregivers household level compliance
Micronutrient powder use in Arequipa, Peru: Barriers and enablers across multiple levels	2020	Arequipa, Peru	Upper middle income	Qualitative study	providers and users	Free distribution	concern about the longterm effects of anaemia support from organizations external to the health system well‐coordinated care within the health system provision of resources by the Ministry of Health	negative side effects (constipation, vomiting, and diarrhoea) poor taste of MNP lack of familial and peer support for its use insufficient informational resources provided by the health system shortages of MNP insufficient staff excessive compulsory paperwork inconsistent training on MNP counselling techniques
Facility‐ and community‐based delivery of micronutrient powders in Uganda: Opening the black box of implementation using mixed methods	2019	Uganda	Low income	Mixed-methods	providers and users	Free distribution	positive experiences with training and supervision of distributors social encouragement and advocacy caregivers' perceptions of positive effects greater exposure to SBCC	distance, time, and transportation cost of caregivers Limited awareness of caregivers ( father) increased workloads of distributors forgetting to give MNP short stock of MNP in VHTs The lack of documented evidence on MNP implementation
Lessons learned from implementing the pilot Micronutrient Powder Initiative in four districts in Ghana	2020	Ghana	Lower middle income	Qualitative study	providers and users	Free distribution	generally regular MNP availability increased patronage of CWC services various contact points for supplying MNPs fairly strong social mobilization strategy good integration of MPI with CWC services “one-on-one” counselling for caregivers reporting side effects tracing caregivers to address concerns and monitor adherence.	lack of counselling materials caregivers’ suspicions towards the program absence of refresher training for frontline workers perceived MNP side-effects.
The Impact of Integrated Infant and Young Child Feeding and Micronutrient Powder Intervention on Feeding Practices and Anemia in Children Aged 6–23 Months in Madagascar	2017	Madagascar	Low income	Mixed-methods	users	Market-based		maternal confidence in her ability to explain MNP benefits
Predictors of micronutrient powder (MNP) knowledge, coverage, and consumption during the scale‐up of an integrated infant and young child feeding (IYCF‐MNP) programme in Nepal	2019	Nepal	Lower middle income	Cross-sectional	providers and users	Free distribution	IYCF‐MNP counselling reminder to pick‐up MNP	time Cost
Using programme theory to assess the feasibility of delivering micronutrient Sprinkles through a food-assisted maternal and child health and nutrition programme in rural Haiti	2019	Haiti	Lower middle income	Mixed-methods	providers and users	Free distribution	caregivers' perceptions of positive effects counselling about the side effecteffectiveness of training	workload
Effect of daily versus once-weekly home fortification with micronutrient Sprinkles on hemoglobin and iron status among young children in rural Bangladesh	2007	Bangladesh	Lower middle income	Randomized control trial	providers and users	Free distribution	Sprinkles caused no change in the smell of the food children’s appetites had increased from the preintervention period
Executive summary for the Micronutrient Powders Consultation: Lessons Learned for Operational Guidance	2017	35 countries	Lower middle income/Upper middle income/Low income	Mixed-methods	providers and users	Free distribution	social Behaviour Change Communication regular refresher training of MNP distributors	funding MNP interventions lack of documented MNP experiences loss of product due to lengthy procurement lead times, and inflexibility in package design added burden on struggling health systems insufficient capacity for monitoring MNP interventions
Facilitating factors and challenges of the implementation of multisectoral nutrition programmes at the community level to improve optimal infant and young child feeding practices: a qualitative study in Burkina Faso	2021	Burkina Faso	Low income	Qualitative study	providers and users	Free distribution	community participation; sector commitment and involvement; the existence of nutrition champions; capacity building; the integration of interventions; micronutrient powder distribution; the introduction of nutrition-sensitive interventions, such as the promotion of the consumption of orange-fleshed sweet potatoes; improved food production and small livestock rearing the effective coordination of …	low participation among nutrition-sensitive sectors a tendency for siloed work among sectors scheduling conflicts high actor mobility differences in the target population by sector a lack of technical skills among community workers insufficient financial resources low geographic convergence and coverage of beneficiaries a lack of a multisectoral monitoring mechanism and accountability and insecur…
Micronutrient Sprinkles reduce anemia among 9- to 24-mo-old children when delivered through an integrated health and nutrition program in rural Haiti	2007	Haiti	Lower middle income	Randomized control trial	users	Free distribution	high compliance might have been facilitated by the relatively short duration of intervention, by close attention to the design of the
Barriers and Facilitators of Micronutrient Powder Supplementation: Maternal Perceptions and Dynamics of Health Services	2017	Peru	Upper middle income	Qualitative study	providers and users	Free distribution	receiving information from health personnel regarding child improvement, mother's perception of child's improvement, and positive testimonies about the effectiveness of the MNP from relatives and neighbors.	limited access to HCFs, negative rumors regarding the MNP in the clinics, and poor care by health personnel. lack of knowledge about the supplement, including taste and side effects. lack of time, neglect, difficulties in preparing the MNP, and opposition to the use of the MNP by the husband.
Caregiver perceived barriers to the use of micronutrient powder for children aged 6–59 months in Bangladesh	2021	Bangladesh	Lower middle income	Cross-sectional	users	Market-based		lack of need for MNP among the caregivers of the children lack of awareness of the product cost of the product irregular or insufficient supply ofMNP disliking the product by the children discouraged by the neighbors or family members
Experiences and lessons learned for delivery of micronutrient powders interventions	2017	Kyrgyzstan Indonesia Tanzania Bangladesh, Bolivia, Uganda Cambodia Bangladesh Lao PDR Bangladesh, Mexico Madagascar Kenya, Vietnam Mexico Nepal	Lower middle income/Upper middle income/Low income	Mixed-methods	providers and users	Free distribution	advocacy, social mobilization, or behaviour‐focused communications ease of use perceived benefits Training of front‐line workers	child refusing the food with the MNP added perceived changes in texture/taste/smell of foods in which MNP were added lack of availability of semisolid food side effects (change in colour and consistency of stool; vomiting) superstitions and disbeliefs about the value and benefits of the product
Adherence and acceptability of community‐based distribution of micronutrient powders in Southern Mali	2019	Mali	Low income	Randomized control trial	users	Free distribution	perceived positive changes in the children following MNP use the selection of a food vehicle that was already commonly given to children (morning porridge or bouillie) the community driven, decentralized and integrated delivery approach
Determinants of adherence to micronutrient powder use among young children in Ethiopia	2021	Ethiopia	Low income	Mixed-methods	providers and users	Free distribution	adherence included ease of use child liking MNP and support from community mother's age >25 years (distribution) free MNP provision trust in the government and field staff	distance to health post, knowledge of correct use perceived negative effects
Factors Influencing Child Feeding Practices Related to Home Fortification With Micronutrient Powder Among Caregivers of Under-5 Children in Bangladesh	2016	Bangladesh	Lower middle income	Qualitative study	users	Market-based		taste and appearance inappropriate initiation of complementary feeding discouragement from influential family members as well as miscommunication irregular visits by the health workers who sell Pushtikona to caregivers
Mixed methods evaluation explains bypassing of vouchers in micronutrient powder trial in Mozambique	2019	Mozambique	Low income	Mixed-methods	providers and users	Free distribution	knowledge of its benefits authority of health centre staff, SC promoters, and activistas	lack of MNP operation difficuty supply chain challenges
Experiences and lessons learned for programme improvement of micronutrient powders interventions	2017	Tanzania Mongolia Indonesia Kyrgyzstan Peru Bolivia Mozambique Mexico Kenya China Bangladesh Guatemala Kyrgyzstan Bangladesh and Mexico Lao PDR Madagascar Rwanda, Uganda, Mozambique, Zambia, Cameroon, Namibia, Lao PDR, and Ethiopia	Lower middle income/Upper middle income/Low income	Mixed-methods	providers and users	Free distribution		programme sustainability
Home fortification in emergency response and transition programming: Experiences in Aceh and Nias, Indonesia	2007	Aceh and Nias, Indonesia	Lower middle income	Mixed-methods	providers and users	Free distribution	concerted effort, involving many partners an intensive social marketing campaign a thorough training program involving over 7,500 government of Indonesia and partner staff, as well as volunteers from the communities.
Understanding low usage of micronutrient powder in the Kakuma Refugee Camp, Kenya: Findings from a qualitative study	2011	Kenya	Lower middle income	Qualitative study	providers and users	Market-based		insufficient social marketing inadequately trained community health workers inadequate communication regarding the health benefits and use of micronutrient powder packaging: logo, image and the lack of information on the ingredient base lack of information provided lack of trust on the safety and value of the product
A Mixed-Methods Study of Factors Influencing Access to and Use of Micronutrient Powders in Rwanda	2021	Rwanda	Low income	Mixed-methods	users	Free distribution		unavailability of MNP supplies and distribution limited Information mothers’ perceptions of side effects and health benefits of MNP incompatibilityBetween MNP Program recommendations and CurrentChild-feeding Practices inappropriate complementary feeding practices
UNICEF–CDC global assessment of home fortification interventions 2011: Current status, new directions, and implications for policy and programmatic guidance	2013	152 low-income and middle-income countries	low-income and middle-income countries	Cross-sectional	providers and users	Free distribution	delivery of behavior change strategy	monitoring and evaluation funding for home fortification products adherence procurement technical and logistical problems a lack of acceptability by stakeholder and user groups
Home Fortification with Micronutrient Powders: Lessons learned from formative research across six countries	2015	Rwanda, Zambia, Ugan- da, Cameroon, Sierra Leone, and Lao PDR	Lower middle income/Low income	Qualitative study	users	Free distribution	appropriate messaging, images culturally appropriate guidelines	inappropriate use
A Delivery Model for Home Fortification of Complementary Foods with Micronutrient Powders: Innovation in the Context of Vietnamese Health System Strengthening	2016	Vietnam	Lower middle income	Mixed-methods	providers and users	Market-based	infant and young child feeding (IYCF) counseling at the health center	product usage (mixing Bibomix, these children were not eating semi-solid food anymore) the price of Bibomix was found to be too expensive for caregivers the lack of rapid and visible benefit/
Improved adherence and anaemia cure rates with flexible administration of micronutrient Sprinkles: a new public health approach to anaemia control	2009	Bangladesh	Lower middle income	Randomized control trial	users	Free distribution	perceived benefits flexible administration
Sustainability of market-based community distribution of Sprinkles in western Kenya	2013	Kenya	Lower middle income	Cross-sectional	users	Market-based		cost loose stools or diarrhoea parents forgetting increase in appetite lack of a steady Sprinkles supply complicated importation procedures and import taxes
Adherence to multiple micronutrient powder among young children in rural Bangladesh	2015	Bangladesh	Lower middle income	Cross-sectional	users	Market-based		an inperfect register
Home-Fortification with Iron and Zinc Sprinkles or Iron Sprinkles Alone Successfully Treats Anemia in Infants and Young Children	2003	Ghana	Lower middle income	Randomized control trial	users	Free distribution		unpleasant odor changed the color of their infant’s food
Monitoring the marketing, distribution, and use of Sprinkles micronutrient powders in rural western Kenya	2010	Kenya	Lower middle income	Mixed-methods	users	Market-based	training sessions and community launches opening up a new Sprinkles distribution office revising incentive strategies
Micronutrient powder distribution through Maternal, Neonatal and Child Health Weeks in Nigeria: process evaluation of feasibility and use	2015	Nigeria	Lower middle income	Cross-sectional	providers and users	Free distribution		shortages of MNP behaviour change communication materials inadequate social mobilization some weaknesses in knowledge and delivery of MNP limited health worker training work overload inadequate financial compensation local militia displaced thousands of households
Daily use of Sprinkles micronutrient powder for 2 months reduces anemia among children 6 to 36 months of age in the Kyrgyz Republic: a cluster-randomized trial	2010	Kyrgyz	Lower middle income	Randomized control trial	users	Free distribution	easy to use increase in their children’s level of activity or playfulness, appetite
Effect of daily versus weekly home fortification with multiple micronutrient powder on haemoglobin concentration of young children in a rural area, Lao People’s Democratic Republic: A randomised trial.	2011	Lao People’s Democratic Republic	Lower middle income	Randomized control trial	providers and users	Free distribution	increased their child’s appetite and playfulness	unpleasant smell or taste changed the colour of their children’s food
Acceptability of micronutrient sprinkles: a new food-based approach for delivering iron to First Nations and Inuit children in Northern Canada	2005	Canada	High income	Randomized control trial	users	Free distribution	safe
Home fortification of complementary foods with micronutrient supplements is well accepted and has positive effects on infant iron status in Ghana	2008	Ghana	Lower middle income	Randomized control trial	users	Free distribution	perceived benefits
Formative research exploring acceptability, utilization, and promotion in order to develop a micronutrient powder (Sprinkles) intervention among Luo families in western. Kenya	2010	Kenya	Lower middle income	Qualitative study	users	Market-based	it was sugar (glucose) because of the white powdery contents and the package size and coloring perceived positive effects	inadequate knowledge about Sprinkles and use the need for tangible evidence that Sprinkles improves health (no negative effects) cost lack of availability increased appetites stressed household finances because of increased food costs
Predictors of micronutrient powder sachet coverage and recent intake among children 12–23 months in Eastern Uganda	2018	Eastern Uganda	Low income	Mixed-methods	users	Free distribution	easy to obtain general IYCF practices perceived positive effect MNP ration cards and knowledge of correct MNP preparation	inadequate knowledge of MNP organoleptic changes to food mixed with MNP difficulty in ensuring their child consumed MNP, with difficulties ranging from negative side effects to organoleptic changes to foods cooked with soda ash mixed with MNP, to child's rejection of foods mixed with MNP (data not shown).
Predictors of micronutrient powder intake adherence in a pilot programme in Nepal	2015	Nepal	Lower middle income	Cross-sectional	users	Free distribution	observing positive effects information on how to resolve side-effects of MNP use information about how to use MNP Few mothers reported that approval from her husband or in-laws increased access to MNP	child rejecting food mixed with MNP forgot to give MNP needed more information about MNP side effect
Role of home visits by volunteer community health workers: to improve the coverage of micronutrient powders in rural Bangladesh	2019	Bangladesh	Lower middle income	Cross-sectional	users	Market-based	home visits by BRAC’s CHWs (community health workers)
Promoting multi‐micronutrient powders (MNP) in Peru: acceptance by caregivers and role of health personnel	2015	Peru	Upper middle income	Qualitative study	providers and users	Free distribution	Home visits by community health workers Training for community health workers
Implementation of a programme to market a complementary food supplement (Ying Yang Bao) and impacts on anaemia and feeding practices in Shanxi. China.	2011	China	Upper middle income	Randomized control trial	users	Market-based	enabling policy and regulatory environment public and private advocacy and social marketing	quality standard
Program experience with micronutrient powders and current evidence	2012	Kenya	Lower middle income	Randomized control trial	providers and users	Free distribution	positive perceived benefits	inappropriate packaging superficial formative research insufficient social marketing inadequate staff training
Changes in growth, anaemia, and iron deficiency among children aged 6–23 months in two districts in Nepal that were part of the post‐pilot scale‐up of an integrated infant and young child feeding and micronutrient powder intervention	2018	Nepal	Lower middle income	Randomized control trial	users	Free distribution	MNP stock‐outs at the FCHV and health facility level lack of awareness among some mothers about MNP
Combined intensive nutrition education and micronutrient powder supplementation improved nutritional status of mildly wasted children on Nias Island, Indonesia	2012	Indonesia	Lower middle income	Randomized control trial	users	Free distribution	appropriate educational intervention	perceived bitter taste of foods which are mixed with MNP a frequent snacking habit of the child monotonous taste occasionally overlooking adding MNP supplement to the lunch meal of the mildly wasted child
Analysis on the influence factors about taking nutrition package of “Projects on children nutrition improvement in poor areas”in some country [Chinese]	2015	China	Upper middle income	Mixed-methods	users	Free distribution		low education level; culture
Effect of Information Communication on Micronutrient Powders (or Yingyangbao) Feeding Behaviors of Different Generations of Baby Caregivers in Rural Areas [Chinese]	2022	China	Upper middle income	Mixed-methods	providers and users	Free distribution	health education for caregivers	lack of information for providers
Status of Yingyangbao’s compliance and its affected factors among infants in three poor rural provinces [Chinese]	2017	China	Upper middle income	Mixed-methods	users	Free distribution		taste and appearance; adverse reaction; lack of knowledge of caregivers; incorrect feeding behavior; lcak of time of caregivers
Factors associated with taking Yingyangbao efficiently among infants and young children aged 6-24 months in poor rural areas of Hunan Province, China [Chinese]	2017	China	Upper middle income	Cross-sectional	users	Free distribution	perception of caregivers on the benefit of MNP	adverse reaction
Analysis on the influencing factors of Yingyangbao for children in poor areas of Gansu Province [Chinese]	2015	China	Upper middle income	Cross-sectional	users	Free distribution	knowledege and perception of caregivers
Study on comprehensive nutrition intervention of infants and young children in rural Shaanxi province [Chinese]	2011	China	Upper middle income	Randomized control trial	users	Free distribution	government-led, three-level health network implementation	taste and appearance; lack of incentives for providers
