# Supplementary material for: Barriers to and Facilitators of the Implementation of a Micronutrient Powder Program for Children: A Systematic Review Based on the Consolidated Framework for Implementation Research
Source: Nutrients. 2023 Dec 12;15(24):5073. doi: 10.3390/nu15245073 (PMC10745920; doi:10.3390/nu15245073)
Supplement: Supplementary file 1 [file nutrients-15-05073-s001.zip › Supplementary File S3 Summary of quality appraisal.xlsx]

## Sheet: Table
Additional file 3. Summary of quality appraisal
		SCREENING QUESTIONS (Yes/No/Can't tell)		1. QUALITATIVE STUDIES (Yes/No/Can't tell)					2. RANDOMIZED CONTROLLED TRIALS (Yes/No/Can't tell)					3. NON-RANDOMIZED STUDIES (Yes/No/Can't tell)					4. QUANTITATIVE DESCRIPTIVE STUDIES (Yes/No/Can't tell)					5. MIXED METHODS STUDIES (Yes/No/Can't tell)					Number of study quality indices with Risk of Bias
Title	Year	S1. Are there clear research questions?	S2. Do the collected data allow to address the research questions?	1.1. Is the qualitative approach appropriate to answer the research question?	1.2. Are the qualitative data collection methods adequate to address the research question?	1.3. Are the findings adequately derived from the data?	1.4. Is the interpretation of results sufficiently substantiated by data?	1.5. Is there coherence between qualitative data sources, collection, analysis and interpretation?	2.1. Is randomization appropriately performed?	2.2. Are the groups comparable at baseline?	2.3. Are there complete outcome data?	2.4. Are outcome assessors blinded to the intervention provided?	2.5 Did the participants adhere to the assigned intervention?	3.1. Are the participants representative of the target population?	3.2. Are measurements appropriate regarding both the outcome and intervention (or exposure)?	3.3. Are there complete outcome data?	3.4. Are the confounders accounted for in the design and analysis?	3.5. During the study period, is the intervention administered (or exposure occurred) as intended?	4.1. Is the sampling strategy relevant to address the research question?	4.2. Is the sample representative of the target population?	4.3. Are the measurements appropriate?	4.4. Is the risk of nonresponse bias low?	4.5. Is the statistical analysis appropriate to answer the research question?	5.1. Is there an adequate rationale for using a mixed methods design to address the research question?	5.2. Are the different components of the study effectively integrated to answer the research question?	5.3. Are the outputs of the integration of qualitative and quantitative components adequately interpreted?	5.4. Are divergences and inconsistencies between quantitative and qualitative results adequately addressed?	5.5. Do the different components of the study adhere to the quality criteria of each tradition of the methods involved?
QUALITATIVE STUDIES
Micronutrient powder use in Arequipa, Peru: Barriers and enablers across multiple levels	2020	Yes	Yes	Yes	Yes	Yes	Yes	Yes																					1
Lessons learned from implementing the pilot Micronutrient Powder Initiative in four districts in Ghana	2020	Yes	Yes	Yes	Yes	Yes	Yes	Yes																					0
Facilitating factors and challenges of the implementation of multisectoral nutrition programmes at the community level to improve optimal infant and young child feeding practices: a qualitative study in Burkina Faso	2021	Yes	Yes	Yes	Yes	Yes	Yes	Yes																					0
Barriers and Facilitators of Micronutrient Powder Supplementation: Maternal Perceptions and Dynamics of Health Services	2017	Yes	Yes	Yes	Yes	Yes	Yes	Yes																					0
Factors Influencing Child Feeding Practices Related to Home Fortification With Micronutrient Powder Among Caregivers of Under-5 Children in Bangladesh	2016	Yes	Yes	Yes	Yes	Yes	Yes	Yes																					0
Understanding low usage of micronutrient powder in the Kakuma Refugee Camp, Kenya: Findings from a qualitative study	2011	Yes	Yes	Yes	Yes	Yes	Yes	Yes																					0
Home Fortification with Micronutrient Powders: Lessons learned from formative research across six countries	2015	Yes	Yes	Yes	Yes	Yes	Yes	Yes																					0
Formative research exploring acceptability, utilization, and promotion in order to develop a micronutrient powder (Sprinkles) intervention among Luo families in western. Kenya	2010	Yes	Yes	Yes	Yes	Yes	Yes	Yes																					0
Promoting multi‐micronutrient powders (MNP) in Peru: acceptance by caregivers and role of health personnel	2015	Yes	Yes	Yes	Yes	Yes	Yes	Yes																					0
RANDOMIZED CONTROL TRIALS
Effect of daily versus once-weekly home fortification with micronutrient Sprinkles on hemoglobin and iron status among young children in rural Bangladesh	2007	Yes	Yes						Yes	Yes	Yes	Yes	Yes																0
Micronutrient Sprinkles reduce anemia among 9- to 24-mo-old children when delivered through an integrated health and nutrition program in rural Haiti	2007	Yes	Yes						Yes	Yes	Yes	Yes	Yes																0
Adherence and acceptability of community‐based distribution of micronutrient powders in Southern Mali	2019	Yes	Yes						Yes	Yes	Yes	Yes	Yes																0
Improved adherence and anaemia cure rates with flexible administration of micronutrient Sprinkles: a new public health approach to anaemia control	2009	Yes	Yes						Yes	Yes	Yes	Yes	Yes																0
Home-Fortification with Iron and Zinc Sprinkles or Iron Sprinkles Alone Successfully Treats Anemia in Infants and Young Children	2003	Yes	Yes						Yes	Yes	Yes	Yes	Yes																0
Daily use of Sprinkles micronutrient powder for 2 months reduces anemia among children 6 to 36 months of age in the Kyrgyz Republic: a cluster-randomized trial	2010	Yes	Yes						Yes	Yes	Yes	Yes	Yes																0
Effect of daily versus weekly home fortification with multiple micronutrient powder on haemoglobin concentration of young children in a rural area, Lao People’s Democratic Republic: A randomised trial.	2011	Yes	Yes						Yes	Yes	Yes	Yes	Yes																0
Acceptability of micronutrient sprinkles: a new food-based approach for delivering iron to First Nations and Inuit children in Northern Canada	2005	Yes	Yes						Yes	Yes	Yes	No	Yes																1
Home fortification of complementary foods with micronutrient supplements is well accepted and has positive effects on infant iron status in Ghana	2008	Yes	Yes						Yes	Yes	Yes	No	Yes																1
Implementation of a programme to market a complementary food supplement (Ying Yang Bao) and impacts on anaemia and feeding practices in Shanxi. China.	2011	Yes	Yes						Yes	Yes	Yes	Yes	Yes																0
Program experience with micronutrient powders and current evidence	2012	Yes	Yes						Yes	Yes	Yes	Yes	Yes																0
Changes in growth, anaemia, and iron deficiency among children aged 6–23 months in two districts in Nepal that were part of the post‐pilot scale‐up of an integrated infant and young child feeding and micronutrient powder intervention	2018	Yes	Yes						Yes	Yes	Yes	Yes	Yes																0
Combined intensive nutrition education and micronutrient powder supplementation improved nutritional status of mildly wasted children on Nias Island, Indonesia	2012	Yes	Yes						Yes	Yes	Yes	Yes	Yes																0
Study on comprehensive nutrition intervention of infants and young children in rural Shaanxi province [Chinese]	2011	Yes	Yes						Yes	Yes	Yes	Yes	Yes																0
QUANTITATIVE DESCRIPTIVE STUDIES
Predictors of micronutrient powder (MNP) knowledge, coverage, and consumption during the scale‐up of an integrated infant and young child feeding (IYCF‐MNP) programme in Nepal	2019	Yes	Yes																Yes	Yes	Yes	Yes	Yes						0
Caregiver perceived barriers to the use of micronutrient powder for children aged 6–59 months in Bangladesh	2021	Yes	Yes																Yes	Yes	Yes	Yes	Yes						0
UNICEF–CDC global assessment of home fortification interventions 2011: Current status, new directions, and implications for policy and programmatic guidance	2013	No	No																Yes	Yes	Yes	Yes	Can't tell						3
Sustainability of market-based community distribution of Sprinkles in western Kenya	2013	Yes	Yes																Yes	Can't tell	Yes	Yes	Yes						1
Adherence to multiple micronutrient powder among young children in rural Bangladesh	2015	Yes	Yes																Yes	Yes	Yes	Yes	Yes						0
Micronutrient powder distribution through Maternal, Neonatal and Child Health Weeks in Nigeria: process evaluation of feasibility and use	2015	Yes	Yes																Yes	Yes	Yes	No	Yes						1
Predictors of micronutrient powder intake adherence in a pilot programme in Nepal	2015	Yes	Yes																Yes	Yes	Yes	Yes	Yes						0
Role of home visits by volunteer community health workers: to improve the coverage of micronutrient powders in rural Bangladesh	2019	Yes	Yes																Yes	Yes	Yes	Yes	Yes						0
Factors associated with taking Yingyangbao efficiently among infants and young children aged 6-24 months in poor rural areas of Hunan Province, China [Chinese]	2017	Yes	Yes																Yes	Yes	Yes	Yes	Yes						0
Analysis on the influencing factors of Yingyangbao for children in poor areas of Gansu Province [Chinese]	2015	Yes	Yes																Yes	Can't tell	Yes	No	Yes						2
MIXED-METHODS STUDIES
Facility‐ and community‐based delivery of micronutrient powders in Uganda: Opening the black box of implementation using mixed methods	2019	Yes	Yes																					No	Yes	Yes	Yes	Can't tell	2
The Impact of Integrated Infant and Young Child Feeding and Micronutrient Powder Intervention on Feeding Practices and Anemia in Children Aged 6–23 Months in Madagascar	2017	Yes	Yes																					Yes	No	Yes	Can't tell	Yes	2
Using programme theory to assess the feasibility of delivering micronutrient Sprinkles through a food-assisted maternal and child health and nutrition programme in rural Haiti	2019	Yes	Yes																					No	Yes	Yes	Can't tell	No	3
Executive summary for the Micronutrient Powders Consultation: Lessons Learned for Operational Guidance	2017	Yes	Yes																					No	Yes	No	Can't tell	Yes	3
Experiences and lessons learned for delivery of micronutrient powders interventions	2017	Yes	Yes																					Yes	Yes	Yes	Yes	Yes	0
Determinants of adherence to micronutrient powder use among young children in Ethiopia	2021	Yes	Yes																					Yes	Yes	Yes	Yes	No	1
Mixed methods evaluation explains bypassing of vouchers in micronutrient powder trial in Mozambique	2019	Yes	Yes																					Yes	Yes	Yes	Yes	No	1
Experiences and lessons learned for programme improvement of micronutrient powders interventions	2017	Yes	Yes																					Yes	No	Yes	No	Yes	2
Home fortification in emergency response and transition programming: Experiences in Aceh and Nias, Indonesia	2007	Yes	Yes																					Yes	Yes	Yes	Yes	Yes	0
A Mixed-Methods Study of Factors Influencing Access to and Use of Micronutrient Powders in Rwanda	2021	Yes	Yes																					Yes	Yes	Yes	Yes	Yes	0
A Delivery Model for Home Fortification of Complementary Foods with Micronutrient Powders: Innovation in the Context of Vietnamese Health System Strengthening	2016	Yes	Yes																					Yes	Yes	Yes	Yes	Yes	0
Monitoring the marketing, distribution, and use of Sprinkles micronutrient powders in rural western Kenya	2010	Yes	Yes																					Yes	Yes	Yes	Yes	Yes	0
Predictors of micronutrient powder sachet coverage and recent intake among children 12–23 months in Eastern Uganda	2018	Yes	Yes																					Yes	Yes	Yes	Yes	Yes	0
Analysis on the influence factors about taking nutrition package of “Projects on children nutrition improvement in poor areas”in some country [Chinese]	2015	Yes	Yes																					Yes	Can't tell	Yes	No	Yes	2
Effect of Information Communication on Micronutrient Powders (or Yingyangbao) Feeding Behaviors of Different Generations of Baby Caregivers in Rural Areas [Chinese]	2022	Yes	Yes																					Yes	Can't tell	Yes	No	Yes	3
Status of Yingyangbao’s compliance and its affected factors among infants in three poor rural provinces [Chinese]	2017	Yes	Yes																					Can't tell	Can't tell	Yes	Can't tell	Yes	3
Studies unable to be assessed using the tool
BRAC’s experience in scaling-up MNP in Bangladesh	2014																												0
